# Supplementary material for: TIAR marks nuclear G2/M transition granules and restricts CDK1 activity under replication stress
Source: EMBO Rep. 2018 Dec 11;20(1):e46224. doi: 10.15252/embr.201846224 (PMC6322364; doi:10.15252/embr.201846224)
Supplement: Supplementary file 4 — Movie EV2 [file EMBR-20-e46224-s004.zip]

Archive with 3 entries (2 files):
- Movie_EV2_TIAR_APH.avi
- __MACOSX/
- __MACOSX/._Movie_EV2_TIAR_APH.avi
